# Supplementary material for: A variant at 9p21.3 functionally implicates CDKN2B in paediatric B-cell precursor acute lymphoblastic leukaemia aetiology
Source: Nat Commun. 2016 Feb 12;7:10635. doi: 10.1038/ncomms10635 (PMC4754340; doi:10.1038/ncomms10635)
Supplement: Supplementary Data 1 — Fine mapping of the 9p21.3 locus using 1000 Genomes27 data. SNPs interrogated were located 500kb upstream and downstream of rs77728904. SNPs reported here lie within this region and are in r2EUR>0.2 with rs77728904. [file ncomms10635-s2.xlsx]

## Sheet: chr9p21_finemap.out
Supplementary Data 1. Fine mapping of the 9p21.3 locus using 1000 Genomes data.
				MAFa		LD (r2)b				IMPUTE27-9 info scorec			ORs and CIsd						P valuese
SNP rsIDf	Position	Allele 1	Allele 2	EA	AA	rs777/EA	rs777/AA	rs662/EA	rs662/AA	9904-GAIN	Aus-French	German	9904-GAIN	Aus-French	German	MetaDiscovery	Replication	MetaDiscRepl	9904-GAIN	Aus-French	German	MetaDiscovery	Replication	MetaDiscRepl
rs1011970	22062134	G	T	0.1486	0.2951	0.408	0.361	0.244	.	0.97334	1	0.94891	1.21 (0.97 - 1.50)	1.41 (1.14 - 1.75)	1.60 (1.20 - 2.13)	1.37 (1.19 - 1.56)	1.27 (1.09 - 1.48)	1.32 (1.20 - 1.46)	0.085539	0.0016221	0.0013082	5.21003e-06	0.00205432	4.89045e-08
rs10738609	.	.	.	.	0.2705	.	0.253	.	.	.	.	.	.	.	.	.	.	.	.	.	.	.	.	.
rs10738610	.	.	.	.	0.2705	.	0.253	.	.	.	.	.	.	.	.	.	.	.	.	.	.	.	.	.
rs10757262	21987874	T	A	0.1413	0.1475	0.35	0.243	0.532	.	0.79513	0.96529	0.99466	0.74 (0.58 - 0.96)	0.71 (0.56 - 0.90)	0.90 (0.66 - 1.22)	0.77 (0.66 - 0.89)	.	1.58 (1.39 - 1.80)	0.023531	0.0045468	0.49318	0.000483241	.	.
rs10757263	.	.	.	.	0.3361	.	0.232	.	0.435	.	.	.	.	.	.	.	.	.	.	.	.	.	.	.
rs10757264	.	.	.	.	0.3197	.	0.252	.	0.468	.	.	.	.	.	.	.	.	1.59 (1.40 - 1.80)	.	.	.	.	.	.
rs10757267	.	.	.	.	0.3197	.	0.321	.	0.468	.	.	.	.	.	.	.	.	0.67 (0.60 - 0.76)	.	.	.	.	.	.
rs10757275	.	.	.	.	0.2951	.	0.213	.	.	.	.	.	.	.	.	.	.	0.68 (0.60 - 0.76)	.	.	.	.	.	.
rs10757277	.	.	.	.	0.2623	.	0.267	.	.	.	.	.	.	.	.	.	.	.	.	.	.	.	.	.
rs10757278	.	.	.	.	0.2623	.	0.267	.	.	.	.	.	.	.	.	.	.	1.27 (1.14 - 1.42)	.	.	.	.	.	.
rs10757279	.	.	.	.	0.2623	.	0.267	.	.	.	.	.	.	.	.	.	.	1.60 (1.41 - 1.82)	.	.	.	.	.	.
rs10811640	.	.	.	.	0.3361	.	0.232	.	0.435	.	.	.	.	.	.	.	.	1.59 (1.40 - 1.81)	.	.	.	.	.	.
rs10811643	.	.	.	.	0.3361	.	0.232	.	0.435	.	.	.	.	.	.	.	.	1.60 (1.41 - 1.82)	.	.	.	.	.	.
rs10811644	.	.	.	.	0.3361	.	0.232	.	0.435	.	.	.	.	.	.	.	.	0.68 (0.60 - 0.77)	.	.	.	.	.	.
rs10811645	.	.	.	.	0.3197	.	0.321	.	0.468	.	.	.	.	.	.	.	.	1.58 (1.39 - 1.80)	.	.	.	.	.	.
rs10965212	.	.	.	.	0.3279	.	0.243	.	0.451	.	.	.	.	.	.	.	.	.	.	.	.	.	.	.
rs10965219	.	.	.	.	0.3197	.	0.321	.	0.468	.	.	.	.	.	.	.	.	.	.	.	.	.	.	.
rs113646886	.	.	.	0.08514	0.3115	0.771	0.265	0.872	0.486	.	.	.	.	.	.	.	.	.	.	.	.	.	.	.
rs113810330	.	.	.	.	0.04918	.	0.214	.	.	.	.	.	.	.	.	.	.	.	.	.	.	.	.	.
rs114472857	.	.	.	.	0.03279	.	0.225	.	.	.	.	.	.	.	.	.	.	.	.	.	.	.	.	.
rs11515	21968199	C	G	0.1504	0.1311	0.349	0.297	0.493	.	0.77228	0.95498	0.8962	0.77 (0.60 - 0.98)	0.76 (0.60 - 0.96)	0.93 (0.67 - 1.28)	0.80 (0.69 - 0.92)	.	.	0.035281	0.019447	0.65207	0.00275976	.	.
rs115574830	22059061	T	A	0.07609	0.1311	0.872	1	0.606	0.58	0.96369	0.99285	0.92595	1.44 (1.09 - 1.90)	1.71 (1.30 - 2.25)	1.78 (1.22 - 2.60)	1.61 (1.35 - 1.92)	1.55 (1.28 - 1.88)	0.68 (0.61 - 0.77)	0.011022	0.00013382	0.0025577	7.09624e-08	8.33775e-06	2.83085e-12
rs115939893	22054821	G	A	0.06522	0.123	0.66	0.929	0.685	0.531	0.89948	0.83958	0.92214	1.58 (1.15 - 2.16)	2.02 (1.42 - 2.88)	1.42 (0.93 - 2.15)	1.67 (1.36 - 2.05)	.	.	0.0043633	8.456e-05	0.1012	7.84509e-07	.	.
rs116274911	.	.	.	.	0.04098	.	0.283	.	.	.	.	.	.	.	.	.	.	.	.	.	.	.	.	.
rs116729641	22025432	G	A	0.08333	0.1311	0.789	0.86	0.893	0.58	0.99879	0.9987	0.99912	1.46 (1.12 - 1.91)	1.77 (1.35 - 2.32)	1.60 (1.12 - 2.29)	1.61 (1.36 - 1.90)	1.57 (1.30 - 1.89)	.	0.0050556	3.172e-05	0.010085	2.83893e-08	2.30623e-06	3.16192e-13
rs116813565	.	.	.	.	0.03279	.	0.225	.	.	.	.	.	.	.	.	.	.	.	.	.	.	.	.	.
rs1333034	22044122	C	T	0.09239	0.123	0.704	0.929	1	0.637	0.99822	1	0.99108	0.76 (0.59 - 0.98)	0.58 (0.45 - 0.75)	0.74 (0.52 - 1.04)	0.68 (0.58 - 0.80)	0.66 (0.55 - 0.80)	1.57 (1.39 - 1.77)	0.033236	4.3715e-05	0.084165	2.93336e-06	9.04209e-06	1.1651e-10
rs1333035	22044059	G	A	0.0942	0.2787	0.689	0.315	0.979	0.569	0.99613	0.99693	0.99115	0.77 (0.60 - 0.99)	0.58 (0.45 - 0.74)	0.74 (0.53 - 1.03)	0.68 (0.58 - 0.80)	0.67 (0.56 - 0.80)	1.57 (1.39 - 1.77)	0.039713	1.8523e-05	0.077441	1.78215e-06	6.87409e-06	5.44609e-11
rs1333036	.	.	.	.	0.3115	.	0.263	.	0.486	.	.	.	.	.	.	.	.	1.57 (1.39 - 1.77)	.	.	.	.	.	.
rs1333046	.	.	.	.	0.3197	.	0.247	.	.	.	.	.	.	.	.	.	.	1.59 (1.40 - 1.80)	.	.	.	.	.	.
rs1360590	.	.	.	.	0.2623	.	0.345	.	0.619	.	.	.	.	.	.	.	.	.	.	.	.	.	.	.
rs139752189	.	.	.	0.08696	0.1803	0.753	0.58	0.851	1	.	.	.	.	.	.	.	.	.	.	.	.	.	.	.
rs141283124	.	.	.	0.08514	0.3033	0.771	0.277	0.872	0.505	.	.	.	.	.	.	.	.	.	.	.	.	.	.	.
rs142533144	.	.	.	.	0.04098	.	0.283	.	.	.	.	.	.	.	.	.	.	.	.	.	.	.	.	.
rs149631408	.	.	.	.	0.03279	.	0.225	.	.	.	.	.	.	.	.	.	.	.	.	.	.	.	.	.
rs1591136	.	.	.	.	0.3115	.	0.263	.	0.486	.	.	.	.	.	.	.	.	.	.	.	.	.	.	.
rs17694493	22041998	C	G	0.1268	0.123	0.491	0.929	0.546	0.637	0.88813	0.93137	0.86014	1.30 (1.03 - 1.64)	1.53 (1.21 - 1.95)	1.54 (1.12 - 2.11)	1.44 (1.24 - 1.67)	1.09 (0.93 - 1.29)	.	0.028535	0.000401	0.0077173	1.43277e-06	0.278617	1.71448e-05
rs17694572	22054356	G	A	0.07609	0.1311	0.774	1	0.809	0.58	1	0.94048	1	1.48 (1.14 - 1.94)	1.86 (1.39 - 2.50)	1.60 (1.11 - 2.30)	1.63 (1.37 - 1.94)	1.54 (1.28 - 1.87)	0.67 (0.60 - 0.76)	0.003871	3.1719e-05	0.011364	2.88978e-08	6.87273e-06	1.01186e-12
rs17756311	22053895	G	A	0.07609	0.1311	0.774	1	0.809	0.58	1	0.94068	1	1.49 (1.14 - 1.95)	1.86 (1.39 - 2.49)	1.57 (1.09 - 2.26)	1.63 (1.37 - 1.94)	1.57 (1.30 - 1.90)	0.68 (0.60 - 0.76)	0.0038214	3.1878e-05	0.016279	3.95384e-08	2.91637e-06	5.65992e-13
rs1831733	.	.	.	.	0.2541	.	0.362	.	.	.	.	.	.	.	.	.	.	.	.	.	.	.	.	.
rs200823813	.	.	.	0.08877	0.123	0.425	0.239	0.468	.	.	.	.	.	.	.	.	.	1.49 (1.29 - 1.72)	.	.	.	.	.	.
rs201566033	.	.	.	0.08877	0.123	0.425	0.239	0.468	.	.	.	.	.	.	.	.	.	1.60 (1.40 - 1.82)	.	.	.	.	.	.
rs2027938	.	.	.	0.2554	0.2869	.	0.229	0.242	.	.	.	.	.	.	.	.	.	1.59 (1.40 - 1.80)	.	.	.	.	.	.
rs2069422	22008026	G	T	0.09239	0.1311	0.704	0.86	1	0.686	0.97288	1	0.98254	0.79 (0.61 - 1.03)	0.58 (0.45 - 0.76)	0.75 (0.54 - 1.06)	0.70 (0.59 - 0.82)	0.66 (0.55 - 0.79)	1.32 (1.20 - 1.47)	0.084588	5.7314e-05	0.10281	1.32884e-05	6.53089e-06	4.02237e-10
rs2069426	22006273	G	T	0.08333	0.1311	0.789	0.86	0.893	0.686	0.96908	0.99998	0.98061	1.43 (1.08 - 1.88)	1.77 (1.35 - 2.32)	1.57 (1.10 - 2.23)	1.59 (1.34 - 1.88)	1.58 (1.31 - 1.90)	1.59 (1.40 - 1.80)	0.012272	3.2407e-05	0.013142	9.47106e-08	2.23418e-06	9.92761e-13
rs2106119	.	.	.	.	0.3361	.	0.232	.	0.435	.	.	.	.	.	.	.	.	1.72 (1.50 - 1.97)	.	.	.	.	.	.
rs2106120	.	.	.	.	0.3361	.	0.232	.	0.435	.	.	.	.	.	.	.	.	1.59 (1.40 - 1.80)	.	.	.	.	.	.
rs2263145	21950452	T	C	0.125	0.1721	0.351	0.511	0.556	0.294	0.75181	0.86706	0.79391	0.86 (0.66 - 1.12)	0.71 (0.55 - 0.91)	0.83 (0.59 - 1.17)	0.79 (0.67 - 0.93)	.	2.42 (1.81 - 3.23)	0.26017	0.0070513	0.29467	0.00378635	.	.
rs2383204	.	.	.	.	0.3197	.	0.321	.	0.468	.	.	.	.	.	.	.	.	1.58 (1.39 - 1.78)	.	.	.	.	.	.
rs2518721	21979204	G	A	0.1033	0.123	0.478	0.33	0.734	.	0.82284	0.99216	0.90811	0.73 (0.57 - 0.95)	0.68 (0.53 - 0.87)	0.84 (0.60 - 1.17)	0.73 (0.63 - 0.86)	.	2.32 (1.76 - 3.05)	0.01812	0.0020477	0.30578	9.80876e-05	.	.
rs2811708	.	.	.	.	0.2623	.	0.267	.	.	.	.	.	.	.	.	.	.	1.45 (1.29 - 1.63)	.	.	.	.	.	.
rs2811709	21980151	A	G	0.1033	0.123	0.478	0.33	0.734	.	0.8265	1	0.90763	0.73 (0.57 - 0.95)	0.68 (0.53 - 0.87)	0.84 (0.60 - 1.18)	0.73 (0.62 - 0.86)	.	1.59 (1.41 - 1.80)	0.018031	0.0020105	0.30852	9.685e-05	.	.
rs2811712	21998035	G	A	0.0942	0.3033	0.689	0.277	0.979	0.505	0.96967	1	0.97666	0.80 (0.62 - 1.04)	0.59 (0.46 - 0.75)	0.75 (0.54 - 1.05)	0.70 (0.60 - 0.82)	0.66 (0.55 - 0.79)	1.59 (1.40 - 1.80)	0.092635	3.0817e-05	0.098151	8.90458e-06	3.89417e-06	1.66104e-10
rs2811718	21946891	A	T	0.1395	0.2131	0.305	0.224	0.433	.	0.70686	0.96246	0.73335	0.95 (0.73 - 1.24)	0.75 (0.59 - 0.95)	0.84 (0.59 - 1.19)	0.83 (0.71 - 0.97)	.	1.58 (1.40 - 1.79)	0.70558	0.016158	0.32483	0.0225207	.	.
rs2811719	21947472	G	C	0.1341	0.2541	0.296	0.29	0.403	.	0.71271	0.94521	0.72605	0.94 (0.72 - 1.23)	0.76 (0.60 - 0.97)	0.85 (0.60 - 1.21)	0.84 (0.71 - 0.99)	.	1.32 (1.20 - 1.46)	0.65029	0.027398	0.37426	0.0324913	.	.
rs2811720	21947957	G	C	0.1341	0.2541	0.296	0.29	0.403	.	0.71365	0.9423	0.72764	0.94 (0.72 - 1.23)	0.77 (0.60 - 0.98)	0.85 (0.60 - 1.22)	0.84 (0.72 - 0.99)	.	.	0.64277	0.035774	0.37729	0.0385749	.	.
rs3218002	22000841	G	A	0.08514	0.3033	0.771	0.277	0.872	0.505	0.96829	0.99805	0.9762	1.40 (1.07 - 1.83)	1.75 (1.35 - 2.27)	1.55 (1.09 - 2.19)	1.57 (1.33 - 1.85)	1.57 (1.31 - 1.88)	.	0.015004	2.1607e-05	0.013387	8.65401e-08	1.36938e-06	5.61551e-13
rs3218005	22000247	T	C	0.08514	0.3033	0.771	0.277	0.872	0.505	0.96802	0.99872	0.97601	1.40 (1.07 - 1.83)	1.75 (1.35 - 2.27)	1.55 (1.09 - 2.19)	1.57 (1.33 - 1.84)	1.57 (1.31 - 1.88)	1.58 (1.39 - 1.80)	0.015022	2.2909e-05	0.013373	9.04745e-08	1.36938e-06	5.86864e-13
rs3218007	21999800	C	T	0.08514	0.3033	0.771	0.277	0.872	0.505	0.96782	0.99879	0.97584	1.40 (1.07 - 1.83)	1.75 (1.35 - 2.27)	1.55 (1.10 - 2.19)	1.57 (1.33 - 1.84)	1.57 (1.31 - 1.88)	.	0.015036	2.2911e-05	0.013342	9.03684e-08	1.36938e-06	5.86198e-13
rs3218018	21998139	T	G	0.08333	0.1311	0.789	0.86	0.893	0.686	0.96522	1	0.97797	1.43 (1.08 - 1.88)	1.77 (1.35 - 2.32)	1.57 (1.10 - 2.24)	1.59 (1.34 - 1.88)	1.58 (1.31 - 1.91)	1.59 (1.40 - 1.80)	0.012399	3.2794e-05	0.012803	9.39689e-08	1.73539e-06	7.68274e-13
rs36084073	.	.	.	0.08514	0.2951	0.771	0.289	0.872	0.526	.	.	.	.	.	.	.	.	0.67 (0.60 - 0.76)	.	.	.	.	.	.
rs3731201	21988896	C	T	0.1413	0.1475	0.35	0.243	0.532	.	0.7956	0.96478	1	0.74 (0.58 - 0.96)	0.71 (0.56 - 0.90)	0.89 (0.66 - 1.20)	0.76 (0.66 - 0.89)	.	0.68 (0.60 - 0.76)	0.023365	0.0045198	0.44352	0.000419627	.	.
rs3731211	.	.	.	0.3025	0.2869	.	0.226	0.202	.	.	.	.	.	.	.	.	.	.	.	.	.	.	.	.
rs3731246	21971989	C	G	0.0942	0.123	0.571	0.33	0.629	.	0.81176	0.97359	0.88614	1.58 (1.20 - 2.08)	1.50 (1.16 - 1.94)	1.43 (1.01 - 2.02)	1.51 (1.28 - 1.78)	.	1.27 (1.14 - 1.42)	0.00095927	0.0020319	0.045062	8.56014e-07	.	.
rs4246843	21944627	C	T	0.1395	0.2131	0.305	0.224	0.433	.	0.69556	0.97514	0.72109	0.95 (0.73 - 1.25)	0.73 (0.58 - 0.91)	0.85 (0.60 - 1.21)	0.82 (0.70 - 0.96)	.	1.60 (1.41 - 1.82)	0.72628	0.0066577	0.36857	0.0145517	.	.
rs4382559	21944818	A	G	0.1395	0.2541	0.305	0.29	0.433	.	0.69847	0.9722	0.72148	0.94 (0.72 - 1.22)	0.73 (0.58 - 0.92)	0.82 (0.58 - 1.16)	0.81 (0.70 - 0.95)	.	1.59 (1.40 - 1.81)	0.63357	0.0084797	0.26225	0.0105157	.	.
rs490005	.	.	.	.	0.3279	.	0.243	.	0.451	.	.	.	.	.	.	.	.	1.60 (1.41 - 1.82)	.	.	.	.	.	.
rs496892	.	.	.	.	0.3279	.	0.243	.	0.451	.	.	.	.	.	.	.	.	0.68 (0.60 - 0.77)	.	.	.	.	.	.
rs4977753	.	.	.	.	0.3115	.	0.263	.	0.486	.	.	.	.	.	.	.	.	1.58 (1.39 - 1.80)	.	.	.	.	.	.
rs56018935	21966527	C	G	0.09964	0.123	0.534	0.33	0.621	.	0.84304	0.98028	0.88847	1.46 (1.11 - 1.91)	1.59 (1.23 - 2.06)	1.29 (0.91 - 1.84)	1.47 (1.25 - 1.73)	.	.	0.0059813	0.00046404	0.15651	4.72964e-06	.	.
rs56077203	.	.	.	.	0.1639	.	0.446	.	0.252	.	.	.	.	.	.	.	.	.	.	.	.	.	.	.
rs598664	22027551	C	T	0.09239	0.123	0.704	0.929	1	0.637	0.99907	0.99883	0.99878	0.77 (0.60 - 0.99)	0.58 (0.45 - 0.75)	0.73 (0.52 - 1.03)	0.68 (0.58 - 0.80)	0.66 (0.55 - 0.79)	.	0.041676	4.3974e-05	0.07369	3.45871e-06	7.9143e-06	1.21309e-10
rs643319	.	.	.	.	0.3197	.	0.253	.	0.468	.	.	.	.	.	.	.	.	.	.	.	.	.	.	.
rs662463	22030438	A	G	0.09239	0.1803	0.704	0.58	1	1	1	0.99772	0.99618	0.77 (0.60 - 0.99)	0.58 (0.45 - 0.75)	0.74 (0.52 - 1.04)	0.68 (0.58 - 0.80)	0.67 (0.56 - 0.80)	.	0.040179	4.6578e-05	0.07805	3.70993e-06	1.15808e-05	1.86745e-10
rs67452501	.	.	.	.	0.3443	.	0.217	.	.	.	.	.	.	.	.	.	.	.	.	.	.	.	.	.
rs7027048	.	.	.	.	0.3197	.	0.321	.	0.468	.	.	.	.	.	.	.	.	0.68 (0.61 - 0.77)	.	.	.	.	.	.
rs7035484	.	.	.	.	0.3361	.	0.232	.	0.435	.	.	.	.	.	.	.	.	.	.	.	.	.	.	.
rs7036656	.	.	.	0.3043	0.2623	.	0.267	0.216	.	.	.	.	.	.	.	.	.	.	.	.	.	.	.	.
rs7044859	.	.	.	.	0.3361	.	0.232	.	0.435	.	.	.	.	.	.	.	.	.	.	.	.	.	.	.
rs7049105	.	.	.	.	0.3115	.	0.263	.	0.486	.	.	.	.	.	.	.	.	.	.	.	.	.	.	.
rs72652411	.	.	.	0.05254	0.04918	0.312	0.214	.	.	.	.	.	.	.	.	.	.	1.57 (1.39 - 1.77)	.	.	.	.	.	.
rs72652464	.	.	.	.	0.04098	.	0.283	.	.	.	.	.	.	.	.	.	.	1.57 (1.39 - 1.77)	.	.	.	.	.	.
rs72654247	.	.	.	.	0.05738	.	0.272	.	.	.	.	.	.	.	.	.	.	1.57 (1.39 - 1.77)	.	.	.	.	.	.
rs72654280	22121357	T	C	0.0779	0.06557	0.708	0.219	0.482	.	0.87695	0.89485	0.8637	1.31 (0.97 - 1.77)	1.63 (1.20 - 2.21)	1.68 (1.13 - 2.49)	1.51 (1.25 - 1.82)	1.47 (1.18 - 1.82)	1.59 (1.40 - 1.80)	0.07764	0.001648	0.010392	1.95837e-05	0.000473869	3.48855e-08
rs73652808	.	.	.	.	0.1639	.	0.446	.	0.252	.	.	.	.	.	.	.	.	.	.	.	.	.	.	.
rs74655961	22054164	A	G	0.07609	0.1311	0.774	1	0.809	0.58	0.9994	0.94057	1	1.51 (1.15 - 1.97)	1.86 (1.39 - 2.50)	1.57 (1.09 - 2.26)	1.64 (1.38 - 1.95)	1.55 (1.28 - 1.87)	.	0.0029259	3.1719e-05	0.01621	2.8988e-08	5.85417e-06	8.63531e-13
rs75729177	.	.	.	.	0.03279	.	0.225	.	.	.	.	.	.	.	.	.	.	.	.	.	.	.	.	.
rs76213463	22040839	G	A	0.08333	0.123	0.789	0.929	0.893	0.637	0.9986	0.99857	0.99154	1.48 (1.14 - 1.94)	1.78 (1.36 - 2.33)	1.60 (1.12 - 2.29)	1.62 (1.37 - 1.91)	1.56 (1.29 - 1.88)	.	0.0037275	2.6561e-05	0.0097529	1.67997e-08	3.69616e-06	3.08198e-13
rs76838650	.	.	.	.	0.04098	.	0.283	.	.	.	.	.	.	.	.	.	.	.	.	.	.	.	.	.
rs77283072	22060833	G	A	0.1486	0.2951	0.408	0.361	0.244	.	0.97335	0.99582	0.94844	1.21 (0.98 - 1.50)	1.42 (1.14 - 1.76)	1.60 (1.20 - 2.13)	1.37 (1.20 - 1.57)	1.27 (1.09 - 1.48)	.	0.082663	0.001442	0.001258	4.38568e-06	0.00221243	4.5708e-08
rs77284052	22025885	C	T	0.08333	0.123	0.789	0.929	0.893	0.637	0.99881	0.99893	0.99871	1.46 (1.12 - 1.91)	1.77 (1.35 - 2.32)	1.60 (1.12 - 2.29)	1.61 (1.36 - 1.90)	1.57 (1.30 - 1.89)	.	0.0050545	3.2889e-05	0.0096928	2.81507e-08	2.30623e-06	3.13527e-13
rs77728904	22057530	A	C	0.07065	0.1311	1	1	0.704	0.58	0.98569	0.99246	0.94213	1.55 (1.16 - 2.07)	1.85 (1.38 - 2.48)	1.77 (1.20 - 2.63)	1.71 (1.42 - 2.05)	1.74 (1.42 - 2.12)	0.67 (0.60 - 0.76)	0.0033817	4.079e-05	0.0043383	1.0165e-08	6.28409e-08	3.33067e-15
rs77920300	22012441	C	T	0.08333	0.123	0.789	0.929	0.893	0.637	0.98323	0.99942	0.99096	1.45 (1.11 - 1.89)	1.77 (1.35 - 2.32)	1.60 (1.12 - 2.28)	1.60 (1.35 - 1.89)	1.57 (1.30 - 1.89)	0.68 (0.60 - 0.76)	0.0071623	3.2488e-05	0.010146	4.25998e-08	2.43271e-06	4.94937e-13
rs78545330	21995941	T	A	0.08514	0.3033	0.771	0.277	0.872	0.505	0.95566	0.99056	0.9636	1.39 (1.06 - 1.83)	1.76 (1.36 - 2.28)	1.60 (1.13 - 2.26)	1.58 (1.34 - 1.86)	1.57 (1.31 - 1.89)	.	0.016101	2.1494e-05	0.0082671	6.03943e-08	1.19132e-06	3.43725e-13
rs7874604	.	.	.	.	0.3443	.	0.288	.	0.419	.	.	.	.	.	.	.	.	1.49 (1.29 - 1.72)	.	.	.	.	.	.
rs78758472	.	.	.	.	0.03279	.	0.225	.	.	.	.	.	.	.	.	.	.	1.60 (1.40 - 1.82)	.	.	.	.	.	.
rs79182326	22034267	C	T	0.0942	0.123	0.689	0.929	0.979	0.637	0.99185	0.98433	0.98746	1.32 (1.03 - 1.70)	1.70 (1.32 - 2.21)	1.31 (0.93 - 1.84)	1.45 (1.24 - 1.70)	1.45 (1.21 - 1.73)	1.59 (1.40 - 1.80)	0.027984	5.3104e-05	0.12512	4.30573e-06	4.71857e-05	8.32852e-10
rs79985856	22033824	C	T	0.08333	0.123	0.789	0.929	0.893	0.637	0.99888	1	0.99603	1.48 (1.14 - 1.94)	1.77 (1.35 - 2.32)	1.60 (1.12 - 2.28)	1.61 (1.37 - 1.91)	1.56 (1.30 - 1.89)	1.32 (1.20 - 1.47)	0.0037202	3.3162e-05	0.0098186	2.02523e-08	2.86434e-06	2.83995e-13
rs80166549	22041155	A	G	0.08333	0.123	0.789	0.929	0.893	0.637	0.99859	0.99862	0.99146	1.48 (1.14 - 1.94)	1.78 (1.36 - 2.33)	1.60 (1.12 - 2.29)	1.62 (1.37 - 1.91)	1.56 (1.29 - 1.88)	1.59 (1.40 - 1.80)	0.0037288	2.6325e-05	0.0097494	1.66528e-08	3.69616e-06	3.05533e-13
rs974336	22006348	C	T	0.08514	0.3361	0.771	0.298	0.872	0.435	0.96998	0.99919	0.97816	1.41 (1.07 - 1.84)	1.75 (1.35 - 2.27)	1.54 (1.09 - 2.18)	1.57 (1.33 - 1.85)	1.60 (1.33 - 1.92)	1.72 (1.50 - 1.97)	0.01311	2.2355e-05	0.013603	7.67229e-08	4.17503e-07	1.57652e-13
a MAF is the minor allele frequency in 1000 Genomes27 EUR and AA populations
b Linkage disequilibrium (LD), by r2, is between the SNP and rs77728904 or rs662463 in 1000 Genomes27 EUR and AA populations
c IMPUTE27-9 reported info scores for the three discovery case samples
d Odd ratios (ORs) and 95% confidence intervals (CI), relative to allele 1, for the three discovery GWAS (9904-GAIN1,2, Aus-French3-5, German6), the meta-analysis (MetaDiscovery), the replication dataset, and the meta analysis of the discovery and replication analyses (MetaDiscRepl)
e P values for each discovery dataset, the discovery meta-analysis, the replication dataset, and the combined discovery and replication dataset
f Only SNPs with LD of r2>0.2 with the index SNP (rs77728904) in EA were analyzed (SNPs list as "." were not analyzed)
