# Supplementary material for: A variant at 9p21.3 functionally implicates CDKN2B in paediatric B-cell precursor acute lymphoblastic leukaemia aetiology
Source: Nat Commun. 2016 Feb 12;7:10635. doi: 10.1038/ncomms10635 (PMC4754340; doi:10.1038/ncomms10635)
Supplement: Supplementary Data 2 — Transcription factor binding site motif alterations within the novel 9p21.3 locus based on HaploReg v2 annotation29. [file ncomms10635-s3.xlsx]

## Sheet: Sheet1
Supplementary Data 2. Transcription factor binding site motif alterations within the novel 9p21.3 locus based on HaploReg v2 annotation29.
SNP rsID		rs78545330					rs2811712					rs3218018					rs3218007					rs3218005					rs3218002					rs2069426					rs974336					rs2069422					rs77920300
		TFa	Sb	Refc	Altd		TF	S	Ref	Alt		TF	S	Ref	Alt		TF	S	Ref	Alt		TF	S	Ref	Alt		TF	S	Ref	Alt		TF	S	Ref	Alt		TF	S	Ref	Alt		TF	S	Ref	Alt		TF	S	Ref
		Hsf_known1	-	9.2	-2.8		Dlx2	+	13.1	13.1		GR_known9	+	11.6	0.4		Dbx2	-	9.8	11.2		CTCF_disc4	-	11.8	14.3		Ets_disc4	+	11.9	11		CACD_1	+	8	-1.2		Brachyury_1	-	-6.3	-4.2		----	----	----	----		Mrg_1	+	8.7
		Hsf_known2	-	-0.9	-12.9		Dlx3	+	13.5	11.9		Irf_known9	-	12.9	14.2		Hoxd8	+	9.2	11.6		LXR_1	+	-6.1	3.9		GR_known10	-	11.5	-0.5		STAT_disc7	+	12.3	0.6		Hoxa3_1	+	8	8.7							Mrg_2	+	4.1
		LUN-1	+	-14.9	-26.9		HNF1_7	+	9.7	11.2							Pou2f2_known4	+	11.8	13.4							Nanog_disc2	+	11.3	11.9
							Hltf	-	9.1	-2							Sox_2	+	12.1	11.8							Sox_10	+	15.2	14.5
							Ik-2_3	+	12.2	0.2																	Sox_13	+	17.6	16.8
							Nkx3_1	-	9.8	12.8																	Sox_14	+	12.5	11.3
							Nkx6-1_2	+	11.5	12.1																	Sox_16	+	15.5	14
							Nkx6-1_3	+	12.4	12.9																	Sox_18	+	13.5	14.5
							Pou3f2_2	-	-7.1	1.7																	Sox_19	+	13.4	12.5
							Prrx2_1	+	13	12																	Sox_2	+	15.4	15.4
							Sox_15	+	7.6	11.4																	Sox_7	+	9.7	12.6
							Sox_18	+	8.1	11.4																	Sox_9	+	12.1	10
							Sox_19	+	8.7	11.6
							Sox_9	+	9.5	12.2
							TATA_known1	+	11.5	11.4
Notese:		LCL: 1_Active_Promoterf
		CD19: 1_TssP (Roadmap)g																														CD19: 15_EnhP (Roadmap)g					CD19: 15_EnhP (Roadmap)g
The TFs in bold have position weight matrix (PWM) LOD score differences > 5 between the reference and alternate alleles.
*Reference allele is the minor allele
a Transcription Factor
b Strand
c LOD score calculated for PWM of motif including the reference allele (PWMs from ENCODE30, TRANSFAC31, JASPAR32, and protein-binding microarray experiments33-35)
d LOD score calculated for PWM of motif including the alternate allele (PWMs from ENCODE30, TRANSFAC31, JASPAR32, and protein-binding microarray experiments33-35)
e Regulatory chromatin state listed on HaploReg29 for B-cell lineage cell lines
f ENCODE30 regulatory chromatin state 15-state HMM rank
g Roadmap36 regulatory chromatin state 25-state HMM rank
[truncated: 65 more columns]
