# Supplementary material for: A variant at 9p21.3 functionally implicates CDKN2B in paediatric B-cell precursor acute lymphoblastic leukaemia aetiology
Source: Nat Commun. 2016 Feb 12;7:10635. doi: 10.1038/ncomms10635 (PMC4754340; doi:10.1038/ncomms10635)
Supplement: Supplementary Data 3 — Functional annotation of SNPs within the novel 9p21.3 locus using HaploReg v229.. [file ncomms10635-s4.xlsx]

## Sheet: Sheet1
Supplementary Data 3. Functional annotation of SNPs within the novel 9p21.3 locus using HaploReg v229,a.
SNP rsID	Chr	Position (hg19)	GENCODE genes	dbSNP functional annotation	LD (r²) with rs77728904	Reference allele	Alternative allele	AFR freq	AMR freq	ASN freq	EUR freq	SiPhy conservation	Promoter histone marks	Enhancer histone marks	DNAse	Proteins bound	GTEx eQTL tissues	Motifs changed
rs78545330	9	21995941	RP11-149I2.4	intronic	0.75	T	A	0.26	0.06	0.24	0.08		GM12878, H1, NHEK, HepG2, HMEC, HSMM, NHLF, Huvec	Huvec	18 cell types	CTCF		Hsf, LUN-1
rs2811712	9	21998035	RP11-145E5.5	intronic	0.65	G	A	0.75	0.94	0.76	0.91			NHEK, HMEC				Dlx2, Dlx3, HNF1_7, Hltf, Ik-2_3, Nkx3_1, Nkx6-1_2, Nkx6-1_3, Pou3f2_2, Prrx2_1, Sox_15, Sox_18, Sox_19, Sox_9, TATA_known1
rs3218018	9	21998139	RP11-145E5.5	intronic	0.76	T	G	0.13	0.05	0.02	0.08			NHEK, HMEC	HMVEC-dAd			GR, Irf
rs3218007	9	21999800	RP11-145E5.5	intronic	0.75	C	T	0.25	0.06	0.24	0.08							Dbx2, Hoxd8, Pou2f2, Sox
rs3218005	9	22000247	RP11-145E5.5	intronic	0.75	T	C	0.25	0.06	0.24	0.08				HIPEpiC			CTCF, LXR
rs3218002	9	22000841	RP11-145E5.5	intronic	0.75	G	A	0.25	0.06	0.24	0.08				HA-sp			Ets, GR, Nanog, Sox
rs2069426	9	22006273	CDKN2B	intronic	0.76	G	T	0.13	0.05	0.02	0.08		H1, Huvec, NHLF, NHEK, HSMM, HMEC		12 cell types	CTCF, SUZ12		CACD,STAT
rs974336	9	22006348	CDKN2B	intronic	0.73	C	T	0.27	0.06	0.25	0.08		H1, Huvec, NHLF, NHEK, HSMM, HMEC		13 cell types	CTCF, CEBPB, SUZ12		Brachyury, Hoxa3
rs2069422	9	22008026	CDKN2B	intronic	0.66	G	T	0.86	0.95	0.98	0.91		Huvec, NHLF, NHEK, HSMM, HMEC	HepG2
rs77920300	9	22012441	RP11-145E5.5	intronic	0.79	C	T	0.13	0.05	0.02	0.08							Mrg
rs116729641	9	22025432	RP11-145E5.5	intronic	0.83	G	A	0.14	0.05	0.02	0.08				Osteobl			Sin3Ak-20
rs77284052	9	22025885	RP11-145E5.5	intronic	0.83	C	T	0.13	0.05	0.02	0.08							Cphx, Duxl
rs598664	9	22027551	RP11-145E5.5	intronic	0.72	C	T	0.87	0.95	0.98	0.91							Foxp1, Hoxa10, Mef2, Nkx6-1, Nrf1, Pou2f2
rs662463b	9	22030438	RP11-145E5.5	intronic	0.72	A	G	0.84	0.95	0.98	0.91			HMEC, Huvec, HSMM, NHEK	72 cell types	CFOS, CJUN, AP2ALPHA, AP2GAMMA, CEBPB, JUND, P300, RAD21, RFX5, SMC3, STAT3, TBP, FOSL2, FOXA1		CEBPA, CEBPB, Cdx2, HNF1, Hoxa10, Hoxd8, Nrf1, Sox, p300
rs79985856	9	22033824	CDKN2B-AS1	intronic	0.83	C	T	0.13	0.05	0.02	0.08			HMEC, NHEK				Hand1
rs79182326	9	22034267	CDKN2B-AS1	intronic	0.71	C	T	0.13	0.05	0.02	0.09			HMEC				25 altered motifs
rs76213463	9	22040839	CDKN2B-AS1	intronic	0.83	G	A	0.14	0.05	0.02	0.08			HMEC, NHLF, HSMM, NHEK	Th2	P300		Foxp3, Pbx3
rs80166549	9	22041155	CDKN2B-AS1	intronic	0.83	A	G	0.14	0.05	0.02	0.08			HMEC, NHLF, HSMM, NHEK				Ets, GATA, Irf, PU.1, PAX-5, SPIB, p300
rs1333035	9	22044059	CDKN2B-AS1	intronic	0.71	G	A	0.75	0.94	0.78	0.91			HMEC, Huvec		MAFF,MAFK		AP-1
rs1333034	9	22044122	CDKN2B-AS1	intronic	0.72	C	T	0.86	0.95	0.98	0.91			HMEC, Huvec		MAFF,MAFK		Hoxa10
rs17694555	9	22051295	CDKN2B-AS1	intronic	0.8	A	G	0	0.04	0.02	0.08		GM12878	Huvec, NHEK	GM19239
rs17756311	9	22053895	CDKN2B-AS1	intronic	0.82	G	A	0.14	0.04	0.02	0.08			HMEC				E4BP4
rs74655961	9	22054164	CDKN2B-AS1	intronic	0.82	A	G	0.14	0.04	0.02	0.08				HAEpiC,NH-A			GATA, HP1-site-factor
rs17694572	9	22054356	CDKN2B-AS1	intronic	0.82	G	A	0.14	0.04	0.02	0.08				HBMEC, HNPCEpiC, NHLF, WI-38			Barx2, CDP, Hlxb9, Hoxa5, Msx-1, Nobox, Pax-6
rs77728904c	9	22057530	CDKN2B-AS1	intronic	----	A	C	0.14	0.04	0	0.07							Lmo2-complex, TCF12, ZEB1
rs115574830	9	22059061	CDKN2B-AS1	intronic	0.87	T	A	0.14	0.04	0	0.08
a Column headings from HaploReg v229 (http://www.broadinstitute.org/mammals/haploreg/haploreg.php).
b Putative functional SNP from discovery meta-analysis and multi-ethnic replication.
c Discovery meta-analysis Index SNP.
