# Supplementary material for: A variant at 9p21.3 functionally implicates CDKN2B in paediatric B-cell precursor acute lymphoblastic leukaemia aetiology
Source: Nat Commun. 2016 Feb 12;7:10635. doi: 10.1038/ncomms10635 (PMC4754340; doi:10.1038/ncomms10635)
Supplement: Supplementary Data 4 — Functional annotation in LCLs of SNPs within the novel 9p21.3 locus based on ENCODE Project30 data using RegulomeDB version 1.137. [file ncomms10635-s5.xlsx]

## Sheet: Sheet1
Supplementary Data 4. Functional annotation in LCLs of SNPs within the novel 9p21.3 locus based on ENCODE Project30 data using RegulomeDB version 1.137.
	RegulomeDB classification
SNP rsID	Score	Definitiona		Classification of Histone Modifications in LCLsa,b	Histone Modifications in LCLsb,c	Proteins bound by Chip-seq (regardless of cell type)
rs78545330	2b	TF binding + any motif + DNase Footprint + DNase peak		Flanking Active TSS	H3k9me3, H3k27me3, H3k4me1, H3k4me3, H2az, H3k79me2, H3k4me2, H3k9ac, H4k20me1, H3k27ac	CTCF, E2F4, E2F1, EZH2, GABPB1, STAT1, TCF7L2, ZNF263, SMC3, ELF1, RCOR1
rs2811712	6	other		Quiescent/Low	Not available	none
rs3218018	5	TF binding or DNase peak		Quiescent/Low	H3k9me3, H3k27me3, H3k4me1, H3k4me3, H2az, H3k79me2, H3k9ac, H4k20me1, H3k36me3	none
rs3218007	No Data	----		----	----	----
rs3218005	5	TF binding or DNase peak		Quiescent/Low	H3k9me3, H3k27me3, H3k4me1, H3k4me3, H2az, H3k79me2, H3k9ac, H4k20me1, H3k36me3	none
rs3218002	5	TF binding or DNase peak		Quiescent/Low	H3k9me3, H3k27me3, H3k4me1, H3k4me3, H2az, H3k79me2, H3k9ac, H4k20me1, H3k36me3	none
rs2069426	2b	TF binding + any motif + DNase Footprint + DNase peak		Weak Repressed PolyComb	H3k9me3, H3k27me3, H3k4me1, H3k4me3, H3k79me2, H4k20me1, H3k4me2	EZH2, CTCF
rs974336	4	TF binding + DNase peak		Weak Repressed PolyComb	none	EZH2, CTCF, CEBPB
rs2069422	5	TF binding or DNase peak		Weak Repressed PolyComb	Not available	none
rs77920300	No Data	----		----	----	----
rs116729641	5	TF binding or DNase peak		Weak Repressed PolyComb	H3k9me3, H3k27me3, H4k20me1, H3k4me1	none
rs77284052	No Data	----		----	----	----
rs598664	6	other		Enhancers	H3k9me3, H3k27me3, H4k20me1, H3k4me1	none
rs662463	1f	eQTL + TF binding / DNase peak		Enhancers	H3k9me3, H3k27me3, H4k20me1, H3k4me1, H3k4me3, H2az	TFAP2A, TFAP2C, CTCF, ELK1, FOSL2, FOXA1, CEBPB, JUND, RAD21, RFX5, SMC3, STAT3, TBP, JUN, FOS, EP300, MAFK, RCOR1, MAX, CHD2
rs79985856	5	TF binding or DNase peak		Weak transcription	H3k9me3, H3k27me3, H4k20me1, H3k4me1, H3k36me3	none
rs79182326	6	other		Weak transcription	H3k9me3, H3k27me3, H4k20me1, H3k4me1, H3k36me3	none
rs76213463	4	TF binding + DNase peak		Weak Repressed PolyComb	H3k9me3, H3k27me3, H4k20me1	EP300
rs80166549	4	TF binding + DNase peak		Weak Repressed PolyComb	H3k9me3, H3k27me3, H4k20me1	EP300
rs1333035	4	TF binding + DNase peak		Weak Repressed PolyComb	H3k9me3, H3k27me3, H4k20me1	MAFF, MAFK
rs1333034	5	TF binding or DNase peak		Weak Repressed PolyComb	H3k9me3, H3k27me3, H4k20me1	MAFF, MAFK
rs17694555	4	TF binding + DNase peak		Flanking Active TSS	Not available	SPI1
rs17756311	6	other		Quiescent/Low	H3k9me3, H3k27me3, H3k4me1	none
rs74655961	5	TF binding or DNase peak		Quiescent/Low	H3k9me3, H3k27me3	none
rs17694572	1f	eQTL + TF binding / DNase peak		Quiescent/Low	H3k9me3, H3k27me3	none
rs77728904	No Data	----		----	----	----
rs115574830	No Data	----		----	----	----
a As defined by RegulomeDB version 1.1 (http://regulome.stanford.edu)37
b Lymphoblastoid cell lines from the ENCODE Project30
c As defined by RegulomeDB version 1
