# Supplementary material for: A variant at 9p21.3 functionally implicates CDKN2B in paediatric B-cell precursor acute lymphoblastic leukaemia aetiology
Source: Nat Commun. 2016 Feb 12;7:10635. doi: 10.1038/ncomms10635 (PMC4754340; doi:10.1038/ncomms10635)
Supplement: Supplementary Data 5 — Analysis of co-expression between CDKN2B and TFs with evidence for binding to SNPs within the 9p21.3 locus in LCLs from Europeans17. All TFs with evidence for binding to SNPs in the locus are shown, based on HaploReg v229 and RegulomeDB37 annotation. Correlation difference P values assess the significance of genotype-dependent co-expression. [file ncomms10635-s6.xlsx]

## Sheet: Sheet1
Supplementary Data 5. Analysis of co-expression between CDKN2B and TFs with evidence for binding to SNPs within the 9p21.3 locus in LCLs from Europeans17. All TFs with evidence for binding to SNPs in the locus are shown, based on HaploReg v229 and RegulomeDB37 annotation. Correlation difference P values assess the significance of genotype-dependent co-expression.
SNP	Gene	Correlation with CDKN2B (Spearman)	SE	PSpearmana	Correlation Differenceb	Correlation Difference PLRTa,c
rs1333034	MAFF	-0.02	0.05	0.91	0.01	0.92
	MAFK	0.41	0.05	<10-16	-0.22	0.11
rs1333035	MAFF	-0.02	0.05	0.91	0.01	0.93
	MAFK	0.41	0.05	<10-16	-0.22	0.11
rs17694572	MSX1	0.09	0.05	0.03	-0.21	0.22
	PAX6	0.16	0.05	0.01	0.05	0.81
	PAX5	0.06	0.05	0.68	0.08	0.66
rs2069426	CTCF	-0.03	0.05	0.43	0.03	0.87
	SUZ12	0.01	0.05	0.6	-0.08	0.62
	STAT3	0.08	0.05	0.2	-0.04	0.78
rs2811712	DLX2	0.17	0.05	1.1x10-3	-0.07	0.35
	HLTF	-0.04	0.05	0.5	0.09	0.59
	IK	-0.2	0.05	8.9x10-5	-0.06	0.88
rs598664	FOXP1	0.09	0.05	0.03	0.1	0.56
	NRF1	-0.07	0.05	0.2	0.12	0.49
	POU2F2	0.03	0.05	0.78	-0.11	0.44
rs662463	CEBPB	0.22	0.05	4.3x10-9	-0.18d	0.24
	JUND	0.33	0.05	4.4x10-16	-0.37	0.01
	EP300	0.05	0.05	0.49	0.13	0.36
	RAD21	-0.08	0.05	0.06	0.14	0.4
	RAD21-AS1	0.14	0.05	0.03	0.06	0.69
	RFX5	-0.13	0.05	0.02	0.03	0.82
	SMC3	-0.02	0.05	0.41	0	0.97
	STAT3	0.08	0.05	0.2	-0.07	0.63
	TBP	-0.04	0.05	0.28	-0.11	0.55
	FOSL2	-0.04	0.05	0.52	-0.02	0.89
	NRF1	-0.07	0.05	0.2	0.12	0.49
	JUN	0.24	0.05	1.6x10-6	-0.19	0.25
rs74655961	GATA3	0.2	0.05	2.8x10-6	-0.01	0.97
rs76213463	EP300	0.05	0.05	0.49	0.19	0.24
	FOXP3	0.15	0.05	0.05	-0.17	0.3
	PBX3	-0.04	0.05	0.36	0.04	0.78
rs77728904	LMO2	0.01	0.05	0.41	0.14	0.41
	TCF12	0.01	0.05	0.51	0.17	0.43
	ZEB1-AS1	0.11	0.05	0.04	-0.03	0.86
	ZEB1	0.05	0.05	0.18	0.25	0.18
rs78545330	CTCF	-0.03	0.05	0.43	0.02	0.88
	E2F4	0.05	0.05	0.39	0.15	0.43
	REST	0.04	0.05	0.24	0.16	0.32
rs79182326	ARID3A	0.31	0.05	3.4x10-11	-0.09	0.53
	DLX2	0.18	0.05	9.5x10-5	-0.23	0.32
	HOXB9	0	0.05	0.59	-0.31	0.04
	ISL2	0.17	0.05	2.9x10-4	-0.1	0.56
	LHX4	0.12	0.05	0.04	-0.07	0.7
	MSX1	0.09	0.05	0.03	-0.21	0.23
	PAX5	0.06	0.05	0.68	0.08	0.68
	PAX6	0.16	0.05	0.01	0.05	0.81
	POU2F2	0.03	0.05	0.78	0.01	0.94
rs80166549	GATA3	0.2	0.05	2.8x10-6	-0.01	0.95
	PUS1	0.16	0.05	2.3 x10-4	0.1	0.58
	PUM1	0.05	0.05	0.45	0.22	0.25
	PAX5	0.06	0.05	0.68	0.08	0.68
	PAX6	0.16	0.05	0.01	0.05	0.81
	EP300	0.05	0.05	0.49	0.19	0.24
rs974336	CTCF	-0.03	0.05	0.43	0.05	0.76
	CEBPB	0.22	0.05	4.3 x10-9	-0.23	0.14
	SUZ12	0.01	0.05	0.6	-0.06	0.71
a All P values are two-sided and are derived from the meta-analysis using inverse variance weighting
b Difference in correlation between risk allele-containing and homozygous protective genotype groups for
CDKN2B and TFs binding to the 9p21.3 locus. This value is negative when the correlation in the risk
allele-containing genotype group is less than in the homozygous protective genotype group. Estimates
are calculated as the population-averaged interaction terms from the full regression model described in
Methods. Note that because of the inverse variance method of averaging, the difference between the
homozygous and risk allele-containing population averaged correlations will not be the same as the
population-averaged difference based on the regression interaction term.
c PLRT is based on a meta-analysis of the interaction regression parameter obtained by regressing
scaled CDKN2B expression on scaled TF gene expression, SNP genotype, and their interaction, as
described in Methods.
d The negative difference in correlation involving rs662463 and CEBPB is consistent with the hypothesis
that the risk allele interferes with the ability of CEBPB to bind, thereby weakening the relationship
between CEBPB and CDKN2B expression. The PLRT for this one-sided hypothesis is thus 0.12 (see
main text).
Genes in bold are significantly correlated with CDKN2B expression (PSpearman<0.001)
Red highlights SNP/gene pairs that demonstrate genotype-dependent co-expression PLRT<0.05
Blue highlights rs662463/CEBPB
