# Supplementary material for: A variant at 9p21.3 functionally implicates CDKN2B in paediatric B-cell precursor acute lymphoblastic leukaemia aetiology
Source: Nat Commun. 2016 Feb 12;7:10635. doi: 10.1038/ncomms10635 (PMC4754340; doi:10.1038/ncomms10635)
Supplement: Supplementary Data 6 — Analysis of co-expression between CDKN2B and TFs with evidence for binding to SNPs in the 9p21.3 locus in LCLs from Africans38. All TFs with evidence for binding to SNPs in the locus are shown, based on HaploReg29 and RegulomeDB37 annotation. Correlation difference P values assess the significance of genotype-dependent co-expression. [file ncomms10635-s7.xlsx]

## Sheet: Sheet1
Supplementary Data 6. Analysis of co-expression between CDKN2B and TFs with evidence for binding to SNPs in the 9p21.3 locus in LCLs from Africans38. All TFs with evidence for binding to SNPs in the locus are shown, based on HaploReg29 and RegulomeDB37 annotation. Correlation difference P values assess the significance of genotype-dependent co-expression.
	SNP Proxya
SNP	YRI	MKK	LWK	Gene	Correlation with CDKN2B (Spearman)	SE	PSpearmanb	Correlation Differencec	Correlation Difference PLRTb,d
rs1333034				MAFF	-0.05	0.06	0.39	-0.12	0.38
				HOXA10	-0.1	0.06	0.08	0.08	0.6
rs17694572				BARX2	0.07	0.06	0.18	-0.06	0.66
				HLXB9	-0.1	0.06	0.08	0.21	0.09
				HOXA5	0	0.06	0.97	0.58	0.003
				MSX1	-0.13	0.06	0.02	0.04	0.78
				NOBOX	-0.02	0.06	0.78	-0.11	0.48
				PAX6	-0.04	0.06	0.45	-0.07	0.61
rs2069426				CTCF	0.01	0.06	0.85	0.14	0.4
				SUZ12	0	0.06	0.99	0.1	0.53
				ASCL2	0.17	0.05	1.1x10-3	0.25	0.03
rs2811712				DLX2	0.19	0.12	0.11	0.17	0.49
				HLTF	-0.04	0.12	0.75	0.01	0.96
				IK	-0.12	0.12	0.3	-0.16	0.55
rs598664		rs2069426	rs17694493	FOXP1	-0.09	0.06	0.1	-0.02	0.92
		rs2069426	rs17694493	HOXA10	-0.1	0.06	0.08	0.12	0.43
		rs2069426	rs17694493	NKX6-1	-0.02	0.06	0.76	0.25	0.19
		rs2069426	rs17694493	NRF1	0.05	0.06	0.35	0.22	0.18
		rs2069426	rs17694493	POU2F2	-0.09	0.06	0.12	0.27	0.13
rs662463				CEBPB	0.04	0.05	0.42	0.06	0.63
				EP300	-0.05	0.06	0.41	0.15	0.35
				RAD21	-0.13	0.06	0.02	0.36	0.02
				RFX5	0.03	0.06	0.64	0.02	0.91
				SMC3	-0.01	0.06	0.81	0.17	0.24
				STAT3	-0.14	0.06	0.01	0.28	0.06
				TBP	-0.02	0.06	0.76	0.15	0.29
				FOSL2	0.01	0.06	0.87	0.2	0.16
				FOXA1	-0.02	0.06	0.71	-0.2	0.18
				CDX2	-0.12	0.06	0.03	-0.08	0.61
				HOXA10	-0.1	0.06	0.08	0.14	0.3
				HOXD8	-0.02	0.06	0.71	-0.01	0.96
				NRF1	0.05	0.06	0.35	0.19	0.19
				TFAP2A	0.1	0.06	0.07	0.21	0.16
				JUN	-0.05	0.05	0.34	0.3	0.02
rs76213463	rs2069422	rs17694572	rs2069422	EP300	-0.05	0.06	0.41	0.38	0.02
	rs2069422	rs17694572	rs2069422	PBX3	-0.13	0.06	0.02	0.16	0.25
rs77728904	rs17694572	rs2069426	rs17694572	LMO2	0.02	0.06	0.71	0.09	0.53
	rs17694572	rs2069426	rs17694572	TCF12	0.04	0.06	0.49	0.05	0.71
	rs17694572	rs2069426	rs17694572	ZEB1	-0.03	0.06	0.65	0.31	0.04
rs79182326	rs17694493	rs2069426	rs17694493	ARID3A	-0.13	0.06	0.02	0.26	0.08
	rs17694493	rs2069426	rs17694493	BARHL1	0.06	0.06	0.3	-0.21	0.17
	rs17694493	rs2069426	rs17694493	DLX2	0.25	0.05	1.1x10-6	0.02	0.88
	rs17694493	rs2069426	rs17694493	EN1	0.24	0.05	3.7x10-6	0.13	0.29
	rs17694493	rs2069426	rs17694493	HOXA3	0.04	0.06	0.49	-0.06	0.67
	rs17694493	rs2069426	rs17694493	HOXA5	0	0.06	0.97	0.46	0.03
	rs17694493	rs2069426	rs17694493	HOXB13	0.15	0.05	0.01	0	0.99
	rs17694493	rs2069426	rs17694493	HOXB7	-0.07	0.06	0.22	0.03	0.84
	rs17694493	rs2069426	rs17694493	HOXB9	-0.03	0.06	0.64	0.04	0.78
	rs17694493	rs2069426	rs17694493	ISL2	0.03	0.06	0.64	0.3	0.03
	rs17694493	rs2069426	rs17694493	LHX3	-0.06	0.06	0.24	0.05	0.75
	rs17694493	rs2069426	rs17694493	LHX4	0.12	0.06	0.03	0.04	0.78
	rs17694493	rs2069426	rs17694493	MSX1	-0.13	0.06	0.02	0.09	0.54
	rs17694493	rs2069426	rs17694493	NOBOX	-0.02	0.06	0.78	-0.05	0.74
	rs17694493	rs2069426	rs17694493	PAX2	-0.11	0.05	0.03	-0.22	0.11
	rs17694493	rs2069426	rs17694493	PAX6	-0.04	0.06	0.45	-0.13	0.35
	rs17694493	rs2069426	rs17694493	PHOX2A	-0.08	0.06	0.15	0.23	0.12
	rs17694493	rs2069426	rs17694493	POU2F2	-0.09	0.06	0.12	0.11	0.5
	rs17694493	rs2069426	rs17694493	POU3F2	0.06	0.06	0.29	0.06	0.71
	rs17694493	rs2069426	rs17694493	PRRX1	-0.02	0.06	0.69	0.13	0.35
	rs17694493	rs2069426	rs17694493	PRRX2	0.01	0.06	0.9	-0.02	0.89
	rs17694493	rs2069426	rs17694493	VAX2	0.22	0.05	1.4x10-5	0.05	0.65
rs79985856	rs17694493	rs2069426	rs17694493	HAND1	0.14	0.06	0.01	-0.13	0.38
rs80166549	rs662463	rs17694572	rs662463	PAX5	-0.09	0.05	0.09	-0.34	0.02
	rs662463	rs17694572	rs662463	SPIB	-0.01	0.06	0.93	0.17	0.23
	rs662463	rs17694572	rs662463	EP300	-0.05	0.06	0.41	0.31	0.04
rs974336				CTCF	0.01	0.06	0.85	0	1
				CEBPB	0.04	0.05	0.42	-0.02	0.86
				SUZ12	0	0.06	0.99	0.07	0.57
				HOXA3	0.04	0.06	0.49	0	1
a Proxies used when necessary for SNPs not present in HapMap 3. YRI, Yoruban; MKK, Maasai; LWK,
Luhyan (African populations in HapMap 3)39.
b All P values are two-sided and are derived from the meta-analysis using inverse variance weighting
c Difference in correlation between risk allele-containing and homozygous protective genotype groups for
CDKN2B and TFs binding to the 9p21.3 locus. This value is negative when the correlation in the risk
allele-containing genotype group is less than in the homozygous protective genotype group. Estimates
are calculated as the population-averaged interaction terms from the full regression model described in
Methods. Note that because of the inverse variance method of averaging, the difference between the
homozygous and risk allele-containing population-averaged correlations will not be the same as the
population-averaged difference based on the regression interaction term.
d PLRT is based on a meta-analysis of the interaction regression parameter obtained by regressing
scaled CDKN2B expression on scaled TF gene expression, SNP genotype, and their interaction.
Genes in bold are significantly correlated CDKN2B expression (PSpearman<0.001)
Red highlights SNP/gene pairs that demonstrate genotype-dependent co-expression PLRT<0.05
Blue highlights rs662463/CEBPB
